# Supplementary material for: Genotypic Distribution and Epidemiological Analysis of Hepatitis C Virus in the Epirus Region of Northwestern Greece (2014–2024)
Source: Diseases. 2026 Apr 1;14(4):126. doi: 10.3390/diseases14040126 (PMC13114278; doi:10.3390/diseases14040126)
Supplement: Supplementary file 1 [file diseases-14-00126-s001.zip]

Archive with 1 entries (1 files):
- SUPPLEMENTARY S1.xlsx
