# Supplementary material for: Genotypic Distribution and Epidemiological Analysis of Hepatitis C Virus in the Epirus Region of Northwestern Greece (2014–2024)
Source: Diseases. 2026 Apr 1;14(4):126. doi: 10.3390/diseases14040126 (PMC13114278; doi:10.3390/diseases14040126)
Supplement: Supplementary file 1 [file diseases-14-00126-s001.zip › SUPPLEMENTARY S1.xlsx]

## Sheet: SUPPLEMENTARY S1
PATIENT NUMBER	DATE RECEIVED	CLINICAL SOURCE OF SAMPLE	GENOTYPE	VIRAL LOAD (IU/ml)	VIRAL LOAD (log10 IU/ml)	GENDER	NATIONALITY	AGE
1	23/07/2014	INTERNAL MEDICINE WARD	1b	2550000	6.40654	MALE	GREEK	82
2	24/07/2014	INTERNAL MEDICINE WARD	3a	3980000	6.59988	MALE	GREEK	48
3	28/08/2014	OUTPATIENT	3a	9950000	6.99782	FEMALE	GREEK	62
4	01/09/2014	OUTPATIENT	3a	723000	5.85914	MALE	GREEK	29
5	16/09/2014	OUTPATIENT	4	2440000	6.38739	FEMALE	GREEK	39
6	22/09/2014	OUTPATIENT	3a	12600	4.10037	MALE	GREEK	32
7	22/09/2014	OUTPATIENT	3a	557000	5.74586	FEMALE	GREEK	26
8	21/10/2014	OUTPATIENT	3a	28300000	7.45179	MALE	GREEK	49
9	23/10/2014	OUTPATIENT	1b	4390000	6.64246	MALE	FOREIGN	41
10	23/10/2014	OUTPATIENT	3a	46500	4.66745	MALE	GREEK	22
11	30/10/2014	OUTPATIENT	3a	11500000	7.0607	MALE	GREEK	36
12	13/11/2014	GASTROENTEROLOGY WARD	1b	8210000	6.91434	FEMALE	GREEK	70
13	20/11/2014	OUTPATIENT	3a	2310000	6.36361	FEMALE	GREEK	35
14	20/11/2014	OUTPATIENT	3a	762000	5.88195	MALE	FOREIGN	28
15	13/01/2015	OUTPATIENT	1a	11100000	7.04532	MALE	FOREIGN	64
16	20/01/2015	INTERNAL MEDICINE WARD	1a	16900000	7.22789	FEMALE	FOREIGN	63
17	20/01/2015	OUTPATIENT	1a	1740000	6.24055	FEMALE	GREEK	31
18	27/01/2015	OUTPATIENT	4	23100	4.36361	MALE	GREEK	67
19	16/02/2015	OUTPATIENT	1a	4390000	6.64246	MALE	FOREIGN	26
20	11/03/2015	INTERNAL MEDICINE WARD	1b	6920000	6.84011	MALE	GREEK	66
21	18/03/2015	INTERNAL MEDICINE WARD	4	883000	5.94596	MALE	GREEK	49
22	30/03/2015	OUTPATIENT	3a	9180000	6.96284	FEMALE	GREEK	40
23	01/04/2015	INTERNAL MEDICINE WARD	2	2200000	6.34242	MALE	GREEK	75
24	01/04/2015	GASTROENTEROLOGY WARD	1a	3920000	6.59329	FEMALE	FOREIGN	33
25	18/05/2015	OUTPATIENT	3a	40700000	7.60959	MALE	GREEK	25
26	19/05/2015	INTERNAL MEDICINE WARD	4	5730000	6.75815	MALE	GREEK	48
27	08/06/2015	OUTPATIENT	3a	8030000	6.90472	MALE	GREEK	27
28	25/06/2015	SURGICAL WARD	1b	226000	5.35411	MALE	GREEK	64
29	22/07/2015	GASTROENTEROLOGY WARD	4a/4c/4d	81800	4.91275	MALE	GREEK	47
30	23/07/2015	INTERNAL MEDICINE WARD	1a	9130000	6.96047	MALE	GREEK	40
31	07/09/2015	OUTPATIENT	1a	4350000	6.63849	FEMALE	GREEK	30
32	09/09/2015	OUTPATIENT	3a	4170000	6.62014	MALE	GREEK	33
33	09/09/2015	OUTPATIENT	3a	8430000	6.92583	MALE	GREEK	42
34	22/09/2015	OUTPATIENT	4a/4c/4d	537000	5.72997	FEMALE	GREEK	49
35	23/09/2015	OUTPATIENT	1b	4980	3.69723	MALE	GREEK	58
36	28/09/2015	OUTPATIENT	3a	5720000	6.7574	MALE	FOREIGN	38
37	09/10/2015	ICU	3a	931000	5.96895	MALE	GREEK	57
38	09/10/2015	INTERNAL MEDICINE WARD	2a/2c	2180000	6.33846	FEMALE	GREEK	51
39	14/10/2015	OUTPATIENT	1a	404000	5.60638	MALE	GREEK	39
40	19/10/2015	OUTPATIENT	3a	2270000	6.35603	MALE	GREEK	39
41	20/10/2015	OUTPATIENT	3a	5590000	6.74741	MALE	GREEK	38
42	02/11/2015	OUTPATIENT	3a	9510000	6.97818	MALE	GREEK	36
43	05/11/2015	OUTPATIENT	1a	1680000	6.22531	MALE	GREEK	28
44	06/11/2015	INTERNAL MEDICINE WARD	1a	792000	5.89873	FEMALE	GREEK	25
45	10/12/2015	OUTPATIENT	1a	1380000	6.13988	MALE	GREEK	36
46	11/12/2015	INTERNAL MEDICINE WARD	2a/2c	1880000	6.27416	FEMALE	GREEK	82
47	14/12/2015	GASTROENTEROLOGY WARD	1b	23300000	7.36736	MALE	GREEK	56
48	15/02/2016	OUTPATIENT	3a	1970000	6.29447	MALE	GREEK	30
49	29/02/2016	GASTROENTEROLOGY WARD	2a/2c	6730000	6.82802	FEMALE	GREEK	69
50	29/02/2016	INTERNAL MEDICINE WARD	6 c-l	243000	5.38561	MALE	FOREIGN	32
51	16/03/2016	OUTPATIENT	3a	259000	5.4133	MALE	GREEK	39
52	22/03/2016	OUTPATIENT	1b	1510000	6.17898	FEMALE	GREEK	79
53	23/03/2016	OUTPATIENT	3a	625000	5.79588	MALE	GREEK	37
54	04/04/2016	OUTPATIENT	1b	8210000	6.91434	MALE	GREEK	28
55	13/04/2016	OUTPATIENT	3a	18800000	7.27416	MALE	GREEK	34
56	19/04/2016	OUTPATIENT	3a	1620000	6.20952	MALE	GREEK	51
57	19/04/2016	OUTPATIENT	3a	15700000	7.1959	MALE	GREEK	51
58	20/04/2016	OUTPATIENT	1a	3060000	6.48572	MALE	GREEK	56
59	21/04/2016	OUTPATIENT	3a	8340000	6.92117	MALE	GREEK	36
60	21/04/2016	OUTPATIENT	3a	7150000	6.85431	MALE	GREEK	47
61	26/05/2016	OUTPATIENT	3a	16100000	7.20683	MALE	GREEK	30
62	07/06/2016	OUTPATIENT	1b	17900000	7.25285	FEMALE	GREEK	32
63	21/06/2016	OUTPATIENT	3a	4980000	6.69723	MALE	FOREIGN	27
64	28/07/2016	GASTROENTEROLOGY WARD	1a	1390000	6.14301	MALE	GREEK	41
65	17/08/2016	INTERNAL MEDICINE WARD	2a/2c	20600	4.31387	MALE	GREEK	67
66	18/08/2016	INTERNAL MEDICINE WARD	1a	12900000	7.11059	MALE	GREEK	43
67	27/09/2016	INTERNAL MEDICINE WARD	2a/2c	524000	5.71933	MALE	GREEK	79
68	04/10/2016	OUTPATIENT	1b	12000000	7.07918	FEMALE	GREEK	70
69	11/10/2016	OUTPATIENT	1b	10600000	7.02531	MALE	GREEK	74
70	24/10/2016	OUTPATIENT	1b	1060000	6.02531	FEMALE	GREEK	69
71	09/11/2016	OUTPATIENT	3a	333000	5.52244	MALE	GREEK	26
72	09/12/2016	OUTPATIENT	1a	1410000	6.14922	MALE	GREEK	36
73	09/01/2017	OUTPATIENT	3a	4900	3.6902	MALE	GREEK	32
74	19/01/2017	OUTPATIENT	1a	5050000	6.70329	MALE	GREEK	37
75	19/01/2017	OUTPATIENT	1a	14500000	7.16137	MALE	FOREIGN	38
76	20/01/2017	INTERNAL MEDICINE WARD	1a	7450000	6.87216	FEMALE	FOREIGN	55
77	22/02/2017	OUTPATIENT	4	529000	5.72346	FEMALE	GREEK	55
78	02/03/2017	OUTPATIENT	3a	262000	5.4183	MALE	GREEK	27
79	06/03/2017	OUTPATIENT	3a	1250000	6.09691	MALE	FOREIGN	32
80	24/03/2017	INTERNAL MEDICINE WARD	3a	1490000	6.17319	MALE	GREEK	47
81	29/03/2017	OUTPATIENT	3a	61200	4.78675	MALE	GREEK	43
82	06/04/2017	OUTPATIENT	3a	3020000	6.48001	MALE	GREEK	34
83	10/04/2017	SURGICAL WARD	1a	5210000	6.71684	FEMALE	GREEK	36
84	20/04/2017	OUTPATIENT	3a	9180000	6.96284	MALE	GREEK	35
85	25/04/2017	OUTPATIENT	3a	15400000	7.18752	MALE	GREEK	44
86	03/05/2017	OUTPATIENT	3a	133000	5.12385	MALE	GREEK	25
87	22/05/2017	INTERNAL MEDICINE WARD	1a	805000	5.9058	MALE	GREEK	54
88	30/05/2017	OUTPATIENT	4a/4c/4d	131000	5.11727	MALE	GREEK	26
89	02/06/2017	OUTPATIENT	4h	628000	5.79796	MALE	GREEK	44
90	04/07/2017	OUTPATIENT	3a	298000	5.47422	MALE	GREEK	35
91	25/07/2017	OUTPATIENT	2a/2c	4640000	6.66652	MALE	GREEK	37
92	07/08/2017	OUTPATIENT	1b	257000	5.40993	FEMALE	FOREIGN	56
93	24/08/2017	GASTROENTEROLOGY WARD	1a	8220	3.91487	MALE	GREEK	48
94	01/09/2017	INTERNAL MEDICINE WARD	3a	37800000	7.57749	MALE	FOREIGN	43
95	12/09/2017	OUTPATIENT	4a/4c/4d	50200	4.7007	MALE	GREEK	27
96	19/09/2017	INTERNAL MEDICINE WARD	4h	87600	4.9425	MALE	GREEK	59
97	28/09/2017	INTERNAL MEDICINE WARD	1a	9670000	6.98543	MALE	GREEK	59
98	09/10/2017	OUTPATIENT	3a	34900000	7.54283	MALE	GREEK	27
99	12/10/2017	OUTPATIENT	3a	50400000	7.70243	MALE	GREEK	31
100	19/10/2017	OUTPATIENT	3a	45500000	7.65801	MALE	GREEK	27
101	01/11/2017	OUTPATIENT	3a	32400000	7.51055	MALE	GREEK	58
102	21/11/2017	OUTPATIENT	3a	5570000	6.74586	MALE	GREEK	34
103	22/11/2017	INTERNAL MEDICINE WARD	3a	217000	5.33646	MALE	FOREIGN	54
104	22/11/2017	OUTPATIENT	NON TYPEABLE	47200	4.67394	MALE	GREEK
105	04/12/2017	INTERNAL MEDICINE WARD	1a	2930000	6.46687	MALE	FOREIGN	42
106	05/12/2017	OUTPATIENT	4a/4c/4d	5900000	6.77085	MALE	GREEK	80
107	06/12/2017	OUTPATIENT	3a	36300	4.55991	FEMALE	GREEK	72
108	12/12/2017	GASTROENTEROLOGY WARD	1b	8100000	6.90849	MALE	GREEK	67
109	11/01/2018	OUTPATIENT	3a	1960000	6.29226	MALE	GREEK	34
110	11/01/2018	OUTPATIENT	3a	5600000	6.74819	MALE	GREEK	66
111	17/01/2018	OUTPATIENT	1a	4290	3.63246	MALE	GREEK	36
112	31/01/2018	GASTROENTEROLOGY WARD	3a	250000	5.39794	FEMALE	GREEK	49
113	14/02/2018	INTERNAL MEDICINE WARD	2b	6550000	6.81624	FEMALE	GREEK	77
114	20/02/2018	OUTPATIENT	2a/2c	259000	5.4133	FEMALE	GREEK	60
115	28/02/2018	OUTPATIENT	3a	2640000	6.4216	MALE	GREEK	54
116	28/02/2018	INTERNAL MEDICINE WARD	1b	434000	5.63749	MALE	FOREIGN	63
117	29/03/2018	OUTPATIENT	NON TYPEABLE	30300	4.48144	MALE	FOREIGN	36
118	03/05/2018	INTERNAL MEDICINE WARD	3a	280000	5.44716	MALE	FOREIGN	36
119	29/05/2018	INTERNAL MEDICINE WARD	1b	831000	5.9196	FEMALE	GREEK	85
120	04/06/2018	INTERNAL MEDICINE WARD	1a	6190000	6.79169	MALE	GREEK	32
121	08/06/2018	OUTPATIENT	3a	56700	4.75358	MALE	GREEK	39
122	13/06/2018	OUTPATIENT	1b	6080000	6.7839	FEMALE	GREEK	66
123	15/06/2018	INTERNAL MEDICINE WARD	3a	132000	5.12057	MALE	GREEK	59
124	29/06/2018	OUTPATIENT	3a	105000	5.02119	MALE	FOREIGN	29
125	02/07/2018	INTERNAL MEDICINE WARD	3a	2560000	6.40824	MALE	GREEK	38
126	02/07/2018	OUTPATIENT	3a	1060000	6.02531	FEMALE	GREEK	48
127	12/07/2018	INTERNAL MEDICINE WARD	1b	1540000	6.18752	MALE	GREEK	42
128	12/07/2018	INTERNAL MEDICINE WARD	1b	155000	5.19033	MALE	GREEK	47
129	13/07/2018	OUTPATIENT	3a	1660000	6.22011	MALE	GREEK	44
130	01/08/2018	INTERNAL MEDICINE WARD	3a	543000	5.7348	MALE	GREEK	55
131	21/08/2018	OUTPATIENT	1b	8830000	6.94596	FEMALE	GREEK	81
132	18/09/2018	INTERNAL MEDICINE WARD	3a	15700000	7.1959	MALE	GREEK	53
133	17/10/2018	INTERNAL MEDICINE WARD	3	126000	5.10037	MALE	GREEK	40
134	23/11/2018	INTERNAL MEDICINE WARD	3a	11900000	7.07555	MALE	GREEK	45
135	28/11/2018	OUTPATIENT	3a	2240000	6.35025	MALE	FOREIGN	22
136	29/11/2018	INTERNAL MEDICINE WARD	3a	19400000	7.2878	MALE	GREEK	50
137	14/01/2019	SURGICAL WARD	3a	300000	5.47712	FEMALE	GREEK	20
138	30/01/2019	OUTPATIENT	4a/4c/4d	195000	5.29003	FEMALE	FOREIGN	32
139	07/03/2019	INTERNAL MEDICINE WARD	1b	1560000	6.19312	MALE	GREEK	79
140	07/03/2019	OUTPATIENT	3a	7010000	6.84572	MALE	GREEK	30
141	09/04/2019	OUTPATIENT	1b	7220000	6.85854	MALE	GREEK	33
142	11/04/2019	OUTPATIENT	1b	21600000	7.33445	FEMALE	FOREIGN	59
143	14/05/2019	INTERNAL MEDICINE WARD	1b	272000	5.43457	FEMALE	GREEK	58
144	30/05/2019	OUTPATIENT	2b	5740000	6.75891	MALE	GREEK	46
145	05/06/2019	SURGICAL WARD	3a	20200000	7.30535	MALE	GREEK	50
146	12/06/2019	OUTPATIENT	1b	2560000	6.40824	FEMALE	GREEK	44
147	12/06/2019	OUTPATIENT	3a	6700000	6.82607	MALE	GREEK	40
148	13/06/2019	OUTPATIENT	1a	29400000	7.46835	MALE	GREEK	38
149	25/06/2019	OUTPATIENT	3a	3020000	6.48001	MALE	GREEK	45
150	22/08/2019	GASTROENTEROLOGY WARD	3a	9150000	6.96142	MALE	GREEK	39
151	12/09/2019	GASTROENTEROLOGY WARD	1b	10500000	7.02119	FEMALE	FOREIGN	73
152	20/09/2019	OUTPATIENT	3a	242000	5.38382	MALE	GREEK	50
153	25/09/2019	OUTPATIENT	3a	88800	4.94841	MALE	GREEK	36
154	03/10/2019	OUTPATIENT	1a	6660000	6.82347	MALE	GREEK	46
155	05/10/2019	SURGICAL WARD	3a	157000	5.1959	FEMALE	FOREIGN	32
156	15/10/2019	OUTPATIENT	3a	918000	5.96284	MALE	GREEK	39
157	13/12/2019	SURGICAL WARD	1a	78500	4.89487	MALE	GREEK	72
158	19/12/2019	OUTPATIENT	4h	802000	5.90417	MALE	GREEK	33
159	09/01/2020	INTERNAL MEDICINE WARD	1b	12100000	7.08279	FEMALE	GREEK	72
160	09/01/2020	GASTROENTEROLOGY WARD	1b	2820000	6.45025	FEMALE	GREEK	32
161	29/01/2020	OUTPATIENT	3a	4720000	6.67394	MALE	FOREIGN	27
162	25/02/2020	OUTPATIENT	3a	23500000	7.37107	MALE	GREEK	50
163	09/06/2020	GASTROENTEROLOGY WARD	NON TYPEABLE	1270000	6.1038	FEMALE	GREEK
164	16/07/2020	INTERNAL MEDICINE WARD	5a	16200000	7.20952	FEMALE	GREEK	71
165	16/07/2020	SURGICAL WARD	3a	13000000	7.11394	MALE	GREEK	41
166	20/07/2020	OUTPATIENT	3a	14400000	7.15836	MALE	FOREIGN	36
167	20/12/2020	INTERNAL MEDICINE WARD	1b	220000	5.34242	MALE	FOREIGN	77
168	10/03/2021	INTERNAL MEDICINE WARD	3a	10400000	7.01703	MALE	GREEK	42
169	22/04/2021	OUTPATIENT	2a/2c	1600000	6.20412	MALE	GREEK	37
170	10/05/2021	OUTPATIENT	3a	2850000	6.45484	MALE	GREEK	54
171	26/05/2021	OUTPATIENT	3a	690000	5.83885	MALE	GREEK	45
172	07/07/2021	INTERNAL MEDICINE WARD	3a	2110000	6.32428	MALE	GREEK	54
173	15/07/2021	OUTPATIENT	3a	677000	5.83059	MALE	GREEK	36
174	22/07/2021	OUTPATIENT	2a/2c	1570000	6.1959	MALE	GREEK	77
175	27/08/2021	OUTPATIENT	1b	242000	5.38382	FEMALE	FOREIGN	30
176	15/10/2021	OUTPATIENT	1b	2880000	6.45939	MALE	GREEK	85
177	29/10/2021	INTERNAL MEDICINE WARD	3a	8120	3.90956	MALE	GREEK	55
178	04/11/2021	OUTPATIENT	1	4750000	6.67669	MALE	GREEK	41
179	24/11/2021	OUTPATIENT	1	2500000	6.39794	MALE	GREEK	38
180	02/12/2021	OUTPATIENT	4h	3590000	6.55509	FEMALE	GREEK	54
181	15/12/2021	OUTPATIENT	3a	40800000	7.61066	MALE	GREEK	24
182	29/03/2022	OUTPATIENT	1a	386000	5.58659	MALE	GREEK	31
183	13/05/2022	OUTPATIENT	2a/2c	8070000	6.90687	FEMALE	FOREIGN	41
184	20/05/2022	SURGICAL WARD	2a/2c	358000	5.55388	FEMALE	FOREIGN	39
185	23/05/2022	OUTPATIENT	3a	3410000	6.53275	MALE	GREEK	62
186	01/07/2022	INTERNAL MEDICINE WARD	3a	1380000	6.13988	MALE	GREEK	51
187	06/07/2022	OUTPATIENT	3a	3700	3.5682	MALE	GREEK	48
188	22/08/2022	OUTPATIENT	2	81700	4.91222	MALE	FOREIGN	68
189	14/09/2022	INTERNAL MEDICINE WARD	1b	862000	5.93551	MALE	GREEK	53
190	06/10/2022	OUTPATIENT	3a	29100	4.46389	MALE	GREEK	47
191	20/10/2022	OUTPATIENT	3a	7720000	6.88762	MALE	FOREIGN	51
192	31/01/2023	OUTPATIENT	1b	105000	5.02119	MALE	GREEK	72
193	04/02/2023	INTERNAL MEDICINE WARD	1b	1020000	6.0086	MALE	GREEK	63
194	16/02/2023	OUTPATIENT	3a	20700	4.31597	MALE	GREEK	33
195	28/02/2023	INTERNAL MEDICINE WARD	3a	185000	5.26717	MALE	GREEK	58
196	06/03/2023	OUTPATIENT	2a/2c	789000	5.89708	MALE	GREEK	44
197	08/03/2023	OUTPATIENT	3a	1020000	6.0086	FEMALE	GREEK	51
198	04/04/2023	OUTPATIENT	3a	1280000	6.10721	MALE	GREEK	35
199	04/04/2023	OUTPATIENT	3a	516000	5.71265	MALE	GREEK	35
200	05/04/2023	OUTPATIENT	3a	1630000	6.21219	MALE	GREEK	46
201	05/04/2023	OUTPATIENT	2a/2c	24500	4.38917	FEMALE	GREEK	73
202	28/04/2023	OUTPATIENT	3a	8200000	6.91381	MALE	GREEK	45
203	05/05/2023	OUTPATIENT	1	47300	4.67486	MALE	GREEK	51
204	05/05/2023	OUTPATIENT	1a	1640000	6.21484	MALE	GREEK	46
205	02/06/2023	OUTPATIENT	3a	121000	5.08279	MALE	GREEK	47
206	06/06/2023	OUTPATIENT	3a	35100	4.54531	MALE	GREEK	43
207	06/06/2023	OUTPATIENT	1a	1030000	6.01284	MALE	GREEK	41
208	12/06/2023	ICU	1a	630000	5.79934	MALE	FOREIGN	45
209	16/06/2023	OUTPATIENT	3a	1210000	6.08279	MALE	GREEK	51
210	20/06/2023	INTERNAL MEDICINE WARD	3a	229000	5.35984	FEMALE	GREEK	43
211	22/06/2023	OUTPATIENT	4h	57800	4.76193	FEMALE	GREEK	28
212	27/06/2023	OUTPATIENT	1b	3590000	6.55509	MALE	FOREIGN	77
213	07/07/2023	INTERNAL MEDICINE WARD	3a	570000	5.75587	FEMALE	GREEK	42
214	08/09/2023	OUTPATIENT	3a	2440000	6.38739	MALE	GREEK	39
215	14/09/2023	OUTPATIENT	3a	1620000	6.20952	MALE	GREEK	50
216	14/09/2023	OUTPATIENT	1b	2070000	6.31597	FEMALE	FOREIGN	52
217	28/09/2023	OUTPATIENT	1b	3350000	6.52504	FEMALE	GREEK	62
218	20/10/2023	OUTPATIENT	3a	598000	5.7767	FEMALE	GREEK	45
219	26/10/2023	OUTPATIENT	1a	6210	3.79309	MALE	GREEK	37
220	06/11/2023	OUTPATIENT	1a	4470000	6.65031	MALE	GREEK	29
221	20/11/2023	SURGICAL WARD	3a	1090000	6.03743	MALE	GREEK	44
222	01/12/2023	OUTPATIENT	3a	1840000	6.26482	MALE	GREEK	67
223	14/02/2024	GASTROENTEROLOGY WARD	3a	62800000	7.79796	MALE	GREEK	42
224	01/03/2024	INTERNAL MEDICINE WARD	3a	4830	3.68395	FEMALE	GREEK	55
225	21/03/2024	OUTPATIENT	3a	2520000	6.4014	MALE	GREEK	45
226	08/04/2024	OUTPATIENT	1a	1950000	6.29003	MALE	FOREIGN	53
227	10/04/2024	OUTPATIENT	3a	536000	5.72916	MALE	FOREIGN	42
228	16/04/2024	INTERNAL MEDICINE WARD	3a	6400000	6.80618	MALE	GREEK	46
229	29/04/2024	SURGICAL WARD	1b	700000	5.8451	FEMALE	FOREIGN	49
230	29/04/2024	OUTPATIENT	1a	3040000	6.48287	FEMALE	FOREIGN	70
231	16/05/2024	OUTPATIENT	3a	8860000	6.94743	MALE	GREEK	37
232	21/05/2024	OUTPATIENT	1a	12900	4.11059	MALE	GREEK	22
233	05/06/2024	INTERNAL MEDICINE WARD	3a	64500	4.80956	FEMALE	GREEK	20
234	10/06/2024	OUTPATIENT	1a	3430000	6.53529	FEMALE	GREEK	76
235	13/06/2024	OUTPATIENT	1b	2110000	6.32428	MALE	FOREIGN	41
236	20/06/2024	OUTPATIENT	3a	3080000	6.48855	MALE	FOREIGN	55
